# Supplementary material for: Cryo-EM structures of human A2ML1 elucidate the protease-inhibitory mechanism of the A2M family
Source: Nat Commun. 2022 May 31;13:3033. doi: 10.1038/s41467-022-30758-x (PMC9156758; doi:10.1038/s41467-022-30758-x)
Supplement: Supplementary file 3 — Source Data [file 41467_2022_30758_MOESM3_ESM.xlsx]

## Sheet: Figure 1a - thermolysin, casein
	RAW					BLK CORR						Normalized
A2ML1:Thermo molar ratio	1	2	3	4		1	2	3	4
Blank	0.1846	0.2023	0.1883	0.2394
L1	0.1708	0.1709	0.1647	0.2094													Average	STD.DEV
0	0.9732	1.0792	1.1066	1.1134		0.7886	0.8769	0.9183	0.874		0.86445	91.2256	101.44	106.229	101.105		100	5.45641
0.5	0.9812	1.0031	1.0092	1.0317		0.7966	0.8008	0.8209	0.7923			92.1511	92.6369	94.9621	91.6537		92.8509	1.26749
1	0.7143	0.8544	0.8516	0.8913		0.5297	0.6521	0.6633	0.6519			61.276	75.4352	76.7309	75.4121		72.2135	6.33734
1.41421	0.4559	0.6195	0.6094	0.7204		0.2713	0.4172	0.4211	0.481			31.3841	48.2619	48.7131	55.6423		46.0003	8.93134
2	0.3038	0.3371	0.2794	0.3159		0.1192	0.1348	0.0911	0.0765			13.7891	15.5937	10.5385	8.84956		12.1927	2.6471
2.82843	0.2728	0.3049	0.2824	0.2964		0.0882	0.1026	0.0941	0.057			10.203	11.8688	10.8855	6.59379		9.88779	1.99184
4	0.293	0.2523	0.244	0.2389		0.1084	0.05	0.0557	-0.0005			12.5398	5.78402	6.4434	-0.0578402		6.17734	4.46048
	RAW					BLK CORR						Normalized
A2ML1:Thermo molar ratio+BAPN	1	2	3	4		1	2	3	4
Blank	0.1889	0.1702	0.2352	0.2439
L1	0.1881	0.1748	0.1572	0.1862													Average	STD.DEV
0	1.065	1.0971	1.0125	1.0581		0.8761	0.9269	0.7773	0.8142		0.848625	103.238	109.224	91.5952	95.9434		100	6.7575
0.5	1.099	1.0706	1.0382	1.0326		0.9101	0.9004	0.803	0.7887			107.244	106.101	94.6237	92.9386		100.227	6.4858
1	1.0733	1.0047	0.9616	1.0274		0.8844	0.8345	0.7264	0.7835			104.216	98.3355	85.5973	92.3258		95.1186	6.92026
1.41421	1.04	0.9898	0.9775	1.0511		0.8511	0.8196	0.7423	0.8072			100.292	96.5798	87.4709	95.1186		94.8652	4.66706
2	0.9891	0.9488	0.9258	0.9581		0.8002	0.7786	0.6906	0.7142			94.2937	91.7484	81.3787	84.1597		87.8951	5.29639
2.82843	1.0033	0.9247	0.9164	0.9626		0.8144	0.7545	0.6812	0.7187			95.967	88.9085	80.271	84.6899		87.4591	5.78407
4	0.8618	0.849	0.8819	0.9325		0.6729	0.6788	0.6467	0.6886			79.293	79.9882	76.2056	81.143		79.1575	1.82786

## Sheet: Figure 1a - thermolysin, gelati
	MW	Conc. In g/l	Conc in M	2x	4x	8x	16x	32x		DQ gelatin	1 mg/ml in MQ water		add 1 ml dH2O to the vial, if not dissolved, heat to 50 degrees
A2ML1 Native	159444	0.9	5.6446e-06	2.8223e-06	1.41115e-06	7.05575e-07	3.52788e-07	1.76394e-07
				80+80	80+80	80+80	80+80	80+80		Buffer 1:	50 mM HEPES		Thermo	1.1
											100 mM NaCl		5 + 105 B1	0.05
Thermo	34600	1.1		mol Thermo	1.44509e-12						5 mM CaCl2		70 + 630 B1	0.005
											pH 8.0		320 + 2880 B1	0.0005
Native L1:Thermo molar ratio	Mol A2ML1	µl A2ML1	Stock A2ML1	µl HBS	Thermo (0.05 µg)	Buffer 1	DQ gelatin	Position in plate	Flourescence
Blank	0	0	-	5.7929	0	174.207	20	D1
0	0	0	-	5.7929	100	74.2071	20	D2						3.2 ml i alt
0.5	7.22543e-13	4.0962	32x	1.6967	100	74.2071	20	D3
1	1.44509e-12	4.0962	16x	1.6967	100	74.2071	20	D4
1.41421	2.04366e-12	5.7929	16x	0	100	74.2071	20	D5
2	2.89017e-12	4.0962	8x	1.6967	100	74.2071	20	D6
2.82843	4.08732e-12	5.7929	8x	0	100	74.2071	20	D7
4	5.78035e-12	4.0962	4x	1.6967	100	74.2071	20	D8
5.65685	8.17464e-12	5.7929	4x	0	100	74.2071	20	D9
8	1.15607e-11	4.0962	2x	1.6967	100	74.2071	20	D10
Plate: black, clear bottom		1. Mix A2ML1 and HNE in buffer 1 and incubate 15 min at degrees
		2. Add DQ gelatin
DQ final: 100 µg/ml		3. Measure fluorescence (ex. 485 nm, emission 520 nm) every 10 min at 37 degrees for 30 min
4 min						BLK corrected			Normalized				Average
	A2ML1:protease molar ratio	1	2	3
	Blank	7148	7127	7162
	0	22073	22088	21485										Average	STD DEV
	0.5	20481	20716	20084	14736.3	14925	14961	14323		101.28	101.525	97.1951		100	1.98584
	1	18464	18786	17445		13333	13589	12922		90.4771	92.2143	87.688		90.1264	1.86438
	1.41421	16297	16322	15686		11316	11659	10283		76.7898	79.1174	69.7799		75.229	3.96855
	2	11641	12252	11668		9149	9195	8524		62.0846	62.3968	57.8434		60.775	2.07682
	2.82843	8300	9138	8086		4493	5125	4506		30.4893	34.778	30.5775		31.9482	2.00125
	4	7503	7850	7459		1152	2011	924		7.81741	13.6465	6.27022		9.24472	3.176
	5.65685	7363	7414	7358		355	723	297		2.40901	4.90624	2.01543		3.11023	1.2801
	8	7386	7358	7336		215	287	196		1.45898	1.94757	1.33005		1.57886	0.265973
						238	231	174		1.61506	1.56755	1.18076		1.45445	0.194504

## Sheet: Figure 1c - chymotrypsin, casei
A2ML1:protease molar ratio	1	2	3		BLK corrected
Blank	0.2238	0.2547	0.2835		1	2	3	0.951133	1	2	3		Average	STD.DEV
0	1.0101	1.2175	1.3878		0.7863	0.9628	1.1043		82.6698	101.227	116.104		100	13.6768
0.5	1.0773	1.3073	1.2129		0.8535	1.0526	0.9294		89.7351	110.668	97.715		99.3727	8.62584
0.707107	1.0787	1.2328	1.2666		0.8549	0.9781	0.9831		89.8822	102.835	103.361		98.6928	6.23369
1	1.0463	1.1701	1.0963		0.8225	0.9154	0.8128		86.4758	96.2431	85.4559		89.3916	4.86258
1.41421	0.9602	1.0237	1.0453		0.7364	0.769	0.7618		77.4234	80.8509	80.0939		79.4561	1.47016
2	0.7079	0.8186	0.8317		0.4841	0.5639	0.5482		50.8972	59.2872	57.6365		55.9403	3.62913
2.82843	0.7771	0.6844	0.7802		0.5533	0.4297	0.4967		58.1727	45.1777	52.2219		51.8574	5.31145
4	0.583	0.6156	0.5419		0.3592	0.3609	0.2584		37.7655	37.9442	27.1676		34.2924	5.03855
5.65685	0.5097	0.5334	0.5521		0.2859	0.2787	0.2686		30.0589	29.3019	28.24		29.2003	0.746025

## Sheet: Figure 1c - chymotrypsin, gelat
	MW	Conc. In g/l	Conc in M	2x	4x	8x	16x			DQ gelatin	1 mg/ml in MQ water		add 1 ml dH2O to the vial, if not dissolved, heat to 50 degrees
A2ML1 Native	159444	0.9	5.6446e-06	2.8223e-06	1.41115e-06	7.05575e-07	3.52788e-07
				80+80	80+80	80+80	80+80			Buffer 1:	50 mM HEPES		Chymo	0.55
											100 mM NaCl		12 + 318 µl buffer 1	0.02
Chymo	25000	0.55		mol CatG	8e-12						5 mM CaCl2		320+2880 µl buffer 1	0.002
											pH 8.0
Native L1:Chymo molar ratio	Mol A2ML1	µl A2ML1	Stock A2ML1	µl HBS	Chymo (0.2 µg)	Buffer 1	DQ gelatin	Position in plate	Flourescence
Blank	0	0	-	11.3383	0	168.662	20	A1
0	0	0	-	11.3383	100	68.6617	20	A2						3.2 ml i alt
0.5	4e-12	11.3383	16x	0	100	68.6617	20	A3
1	8e-12	11.3383	8x	0	100	68.6617	20	A4
1.41421	1.13137e-11	8.01737	4x	3.3209	100	68.6617	20	A5
2	1.6e-11	11.3383	4x	0	100	68.6617	20	A6
2.82843	2.26274e-11	8.01737	2x	3.3209	100	68.6617	20	A7
4	3.2e-11	11.3383	2x	0	100	68.6617	20	A8
5.65685	4.52548e-11	8.01737	Stock	3.3209	100	68.6617	20	A9
8	6.4e-11	11.3383	Stock	0	100	68.6617	20	A10
Plate: black, clear bottom
		1. Mix A2ML1 and CatG in buffer 1 and incubate 15 min at degrees
DQ final: 100 µg/ml		2. Add DQ gelatin
		3. Measure fluorescence (ex. 485 nm, emission 520 nm) every 10 min at 37 degrees for 30 min
													Average
10 min						BLK corrected
	A2ML1:protease molar ratio	1	2	3					Normalized
	Blank	7154	7257	7218										Average	STD DEV
	0	13425	13080	13014						105.159	97.6467	97.194		100	3.65286
	0.5	13156	12727	12919	5963.33	6271	5823	5796		100.648	91.7272	95.6009		95.9922	3.65255
	1	12094	11715	11631		6002	5470	5701		82.8396	74.7568	74.0022		77.1996	3.99998
	1.41421	10510	9842	10056		4940	4458	4413		56.2772	43.3482	47.5908		49.0721	5.38117
	2	9036	8702	8353		3356	2585	2838		31.5595	24.2314	19.033		24.9413	5.13852
	2.82843	7845	7817	7709		1882	1445	1135		11.5875	9.39072	8.23365		9.73728	1.39095
	4	7748	7710	7522		691	560	491		9.96087	7.59642	5.09782		7.5517	1.98558
	5.65685	7697	7667	7660		594	453	304		9.10565	6.87535	7.41196		7.79765	0.950482
	8	7682	7626	7724		543	410	442		8.85411	6.18781	8.48519		7.84237	1.1796
						528	369	506

## Sheet: Figure 1d - HNE, casein
					BLK corrected			Normalized
A2ML1:protease molar ratio	1	2	3									Average
Blank	0.1677	0.1689	0.158
0	0.3678	0.3641	0.3832
0.5	0.37	0.3903	0.3961	0.206833	0.2001	0.1952	0.2252						Average	STD DEV
1	0.3751	0.3874	0.3874		0.2023	0.2214	0.2381		96.7446	94.3755	108.88		100	6.35311
2	0.3818	0.3757	0.3935		0.2074	0.2185	0.2294		97.8082	107.043	115.117		106.656	7.07151
4	0.346	0.333	0.3591		0.2141	0.2068	0.2355		100.274	105.641	110.911		105.608	4.34243
8	0.2886	0.2699	0.272		0.1783	0.1641	0.2011		103.513	99.9839	113.86		105.786	5.88829
					0.1209	0.101	0.114		86.2047	79.3392	97.228		87.5907	7.36854
									58.4529	48.8316	55.1168		54.1338	3.98891

## Sheet: Figure 1d - HNE, gelatin
	MW	Conc. In g/l	Conc in M	2x	4x	8x	16x			DQ gelatin	1 mg/ml in MQ water		add 1 ml dH2O to the vial, if not dissolved, heat to 50 degrees
A2ML1 Native	159444	0.9	5.6446e-06	2.8223e-06	1.41115e-06	7.05575e-07	3.52788e-07
				50+50	50+50	50+50	50+50			Buffer 1:	50 mM HEPES		HNE	0.5
											100 mM NaCl		5+45 HBS	0.05
HNE	29500	0.5		mol HNE	1.69492e-12						5 mM CaCl2		40 + 360 HBS	0.005
											pH 8.0		300+2700 HBS	0.0005
Native L1:HNE molar ratio	Mol A2ML1	µl A2ML1	Stock A2ML1	µl HBS	HNE (0.05 µg)	Buffer 1	DQ gelatin	Position in plate	Flourescence
Blank	0	0	-	3.34057	0	176.659	20	D1
0	0	0	-	3.34057	100	76.6594	20	D2						3 ml i alt
0.5	8.33333e-13	2.36214	16x	0.97843	100	76.6594	20	D3
1	1.66667e-12	2.36214	8x	0.97843	100	76.6594	20	D4
1.41421	2.35702e-12	3.34057	8x	0	100	76.6594	20	D5
2	3.33333e-12	2.36214	4x	0.97843	100	76.6594	20	D6
2.82843	4.71405e-12	3.34057	4x	0	100	76.6594	20	D7
4	6.66667e-12	2.36214	2x	0.97843	100	76.6594	20	D8
5.65685	9.42809e-12	3.34057	2x	0	100	76.6594	20	D9
8	1.33333e-11	2.36214	stock	0.97843	100	76.6594	20	D10
		1. Mix A2ML1 and HNE in buffer 1 and incubate 15 min at degrees
Plate: black, clear bottom		2. Add DQ gelatin
		3. Measure fluorescence (ex. 485 nm, emission 520 nm) every 10 min at 37 degrees for 30 min
DQ final: 100 µg/ml
						BLK corrected			Normalized
20 min	A2ML1:protease molar ratio	1	2	3									Average
	Blank	7473	7417	7522
	0	13292	12949	13009
	0.5	12872	12649	12722	5612.67	5819	5532	5487						Average	STD DEV
	1	12356	12127	12117		5399	5232	5200		103.676	98.5628	97.761		100	2.62
	1.41421	12157	11952	11959		4883	4710	4595		96.1931	93.2177	92.6476		94.0195	1.55453
	2	11230	10778	10969		4684	4535	4437		86.9996	83.9173	81.8684		84.2618	2.10894
	2.82843	10238	9872	9744		3757	3361	3447		83.4541	80.7994	79.0533		81.1023	1.80932
	4	8882	8561	8575		2765	2455	2222		66.9379	59.8824	61.4147		62.745	3.0301
	5.65685	8540	8500	8373		1409	1144	1053		49.2636	43.7403	39.589		44.1976	3.96283
	8	8378	8384	8330		1067	1083	851		25.1039	20.3825	18.7611		21.4158	2.69056
						905	967	808		19.0106	19.2956	15.1621		17.8228	1.88496
										16.1242	17.2289	14.396		15.9164	1.16582
